# Supplementary material for: Alpha-SGANet: A multi-attention-scale feature pyramid network combined with lightweight network based on Alpha-IoU loss
Source: PLoS One. 2022 Oct 27;17(10):e0276581. doi: 10.1371/journal.pone.0276581 (PMC9612525; doi:10.1371/journal.pone.0276581)
Supplement: S1 Dataset — (ZIP) [file pone.0276581.s001.zip]

Archive with 939 entries (928 files):
- Support_data_set/
- Support_data_set/MS COCO/
- Support_data_set/MS COCO/Alpha-SGANet-COCO/
- Support_data_set/MS COCO/Alpha-SGANet-COCO/000000000139.jpg
- Support_data_set/MS COCO/Alpha-SGANet-COCO/000000000285.jpg
- Support_data_set/MS COCO/Alpha-SGANet-COCO/000000000632.jpg
- Support_data_set/MS COCO/Alpha-SGANet-COCO/000000000724.jpg
- Support_data_set/MS COCO/Alpha-SGANet-COCO/000000000776.jpg
- Support_data_set/MS COCO/Alpha-SGANet-COCO/000000000785.jpg
- Support_data_set/MS COCO/Alpha-SGANet-COCO/000000000802.jpg
- Support_data_set/MS COCO/Alpha-SGANet-COCO/000000000872.jpg
- Support_data_set/MS COCO/Alpha-SGANet-COCO/000000000885.jpg
- Support_data_set/MS COCO/Alpha-SGANet-COCO/000000001000.jpg
- Support_data_set/MS COCO/Alpha-SGANet-COCO/000000001268.jpg
- Support_data_set/MS COCO/Alpha-SGANet-COCO/000000001296.jpg
- Support_data_set/MS COCO/Alpha-SGANet-COCO/000000001353.jpg
- Support_data_set/MS COCO/Alpha-SGANet-COCO/000000001425.jpg
- Support_data_set/MS COCO/Alpha-SGANet-COCO/000000001490.jpg
- Support_data_set/MS COCO/Alpha-SGANet-COCO/000000001503.jpg
- Support_data_set/MS COCO/Alpha-SGANet-COCO/000000001532.jpg
- Support_data_set/MS COCO/Alpha-SGANet-COCO/000000001584.jpg
- Support_data_set/MS COCO/Alpha-SGANet-COCO/000000001675.jpg
- Support_data_set/MS COCO/Alpha-SGANet-COCO/000000001761.jpg
- Support_data_set/MS COCO/Alpha-SGANet-COCO/000000001818.jpg
- Support_data_set/MS COCO/Alpha-SGANet-COCO/000000001993.jpg
- Support_data_set/MS COCO/Alpha-SGANet-COCO/000000002006.jpg
- Support_data_set/MS COCO/Alpha-SGANet-COCO/000000002149.jpg
- Support_data_set/MS COCO/Alpha-SGANet-COCO/000000002153.jpg
- Support_data_set/MS COCO/Alpha-SGANet-COCO/000000002157.jpg
- Support_data_set/MS COCO/Alpha-SGANet-COCO/000000002261.jpg
- Support_data_set/MS COCO/Alpha-SGANet-COCO/000000002299.jpg
- Support_data_set/MS COCO/Alpha-SGANet-COCO/000000002431.jpg
- Support_data_set/MS COCO/Alpha-SGANet-COCO/000000002473.jpg
- Support_data_set/MS COCO/Alpha-SGANet-COCO/000000002532.jpg
- Support_data_set/MS COCO/Alpha-SGANet-COCO/000000002587.jpg
- Support_data_set/MS COCO/Alpha-SGANet-COCO/000000002592.jpg
- Support_data_set/MS COCO/Alpha-SGANet-COCO/000000002685.jpg
- Support_data_set/MS COCO/Alpha-SGANet-COCO/000000002923.jpg
- Support_data_set/MS COCO/Alpha-SGANet-COCO/000000003156.jpg
- Support_data_set/MS COCO/Alpha-SGANet-COCO/000000003255.jpg
- Support_data_set/MS COCO/Alpha-SGANet-COCO/000000003501.jpg
- Support_data_set/MS COCO/Alpha-SGANet-COCO/000000003553.jpg
- Support_data_set/MS COCO/Alpha-SGANet-COCO/000000003661.jpg
- Support_data_set/MS COCO/Alpha-SGANet-COCO/000000003845.jpg
- Support_data_set/MS COCO/Alpha-SGANet-COCO/000000003934.jpg
- Support_data_set/MS COCO/Alpha-SGANet-COCO/000000004134.jpg
- Support_data_set/MS COCO/Alpha-SGANet-COCO/000000004395.jpg
- Support_data_set/MS COCO/Alpha-SGANet-COCO/000000004495.jpg
- Support_data_set/MS COCO/Alpha-SGANet-COCO/000000004765.jpg
- Support_data_set/MS COCO/Alpha-SGANet-COCO/000000004795.jpg
- Support_data_set/MS COCO/Alpha-SGANet-COCO/000000005001.jpg
- Support_data_set/MS COCO/Alpha-SGANet-COCO/000000005037.jpg
- Support_data_set/MS COCO/Alpha-SGANet-COCO/000000005060.jpg
- Support_data_set/MS COCO/Alpha-SGANet-COCO/000000005193.jpg
- Support_data_set/MS COCO/Alpha-SGANet-COCO/000000005477.jpg
- Support_data_set/MS COCO/Alpha-SGANet-COCO/000000005503.jpg
- Support_data_set/MS COCO/Alpha-SGANet-COCO/000000005529.jpg
- Support_data_set/MS COCO/Alpha-SGANet-COCO/000000005586.jpg
- Support_data_set/MS COCO/Alpha-SGANet-COCO/000000005600.jpg
- Support_data_set/MS COCO/Alpha-SGANet-COCO/000000005992.jpg
- Support_data_set/MS COCO/Alpha-SGANet-COCO/000000006012.jpg
- Support_data_set/MS COCO/Alpha-SGANet-COCO/000000006040.jpg
- Support_data_set/MS COCO/Alpha-SGANet-COCO/000000006213.jpg
- Support_data_set/MS COCO/Alpha-SGANet-COCO/000000006460.jpg
- Support_data_set/MS COCO/Alpha-SGANet-COCO/000000006471.jpg
- Support_data_set/MS COCO/Alpha-SGANet-COCO/000000006614.jpg
- Support_data_set/MS COCO/Alpha-SGANet-COCO/000000006723.jpg
- Support_data_set/MS COCO/Alpha-SGANet-COCO/000000006763.jpg
- Support_data_set/MS COCO/Alpha-SGANet-COCO/000000006771.jpg
- Support_data_set/MS COCO/Alpha-SGANet-COCO/000000006818.jpg
- Support_data_set/MS COCO/Alpha-SGANet-COCO/000000006894.jpg
- Support_data_set/MS COCO/Alpha-SGANet-COCO/000000006954.jpg
- Support_data_set/MS COCO/Alpha-SGANet-COCO/000000007088.jpg
- Support_data_set/MS COCO/Alpha-SGANet-COCO/000000007108.jpg
- Support_data_set/MS COCO/Alpha-SGANet-COCO/000000007278.jpg
- Support_data_set/MS COCO/Alpha-SGANet-COCO/000000008690.jpg
- Support_data_set/MS COCO/Alpha-SGANet-COCO/000000008762.jpg
- Support_data_set/MS COCO/Alpha-SGANet-COCO/000000008844.jpg
- Support_data_set/MS COCO/Alpha-SGANet-COCO/000000008899.jpg
- Support_data_set/MS COCO/Alpha-SGANet-COCO/000000009378.jpg
- Support_data_set/MS COCO/Alpha-SGANet-COCO/000000009400.jpg
- Support_data_set/MS COCO/Alpha-SGANet-COCO/000000009448.jpg
- Support_data_set/MS COCO/Alpha-SGANet-COCO/000000009483.jpg
- Support_data_set/MS COCO/Alpha-SGANet-COCO/000000013291.jpg
- Support_data_set/MS COCO/Alpha-SGANet-COCO/000000013348.jpg
- Support_data_set/MS COCO/Alpha-SGANet-COCO/000000013546.jpg
- Support_data_set/MS COCO/Alpha-SGANet-COCO/000000013597.jpg
- Support_data_set/MS COCO/Alpha-SGANet-COCO/000000013659.jpg
- Support_data_set/MS COCO/Alpha-SGANet-COCO/000000013729.jpg
- Support_data_set/MS COCO/Alpha-SGANet-COCO/000000013774.jpg
- Support_data_set/MS COCO/Alpha-SGANet-COCO/000000013923.jpg
- Support_data_set/MS COCO/Alpha-SGANet-COCO/000000014007.jpg
- Support_data_set/MS COCO/Alpha-SGANet-COCO/000000014038.jpg
- Support_data_set/MS COCO/Alpha-SGANet-COCO/000000014226.jpg
- Support_data_set/MS COCO/Alpha-SGANet-COCO/000000014380.jpg
- Support_data_set/MS COCO/Alpha-SGANet-COCO/000000014439.jpg
- Support_data_set/MS COCO/Alpha-SGANet-COCO/000000014473.jpg
- Support_data_set/MS COCO/Alpha-SGANet-COCO/000000014831.jpg
- Support_data_set/MS COCO/Alpha-SGANet-COCO/000000014888.jpg
- Support_data_set/MS COCO/Alpha-SGANet-COCO/000000029393.jpg
- Support_data_set/MS COCO/Alpha-SGANet-COCO/000000029397.jpg
- Support_data_set/MS COCO/Alpha-SGANet-COCO/000000029596.jpg
- Support_data_set/MS COCO/Alpha-SGANet-COCO/000000029640.jpg
- Support_data_set/MS COCO/Alpha-SGANet-COCO/000000029675.jpg
- Support_data_set/MS COCO/Alpha-SGANet-COCO/000000029984.jpg
- Support_data_set/MS COCO/Alpha-SGANet-COCO/000000030213.jpg
- Support_data_set/MS COCO/Alpha-SGANet-COCO/000000030494.jpg
- Support_data_set/MS COCO/Alpha-SGANet-COCO/000000030504.jpg
- Support_data_set/MS COCO/Alpha-SGANet-COCO/000000030675.jpg
- Support_data_set/MS COCO/Alpha-SGANet-COCO/000000030785.jpg
- Support_data_set/MS COCO/Alpha-SGANet-COCO/000000030828.jpg
- Support_data_set/MS COCO/Alpha-SGANet-COCO/000000031050.jpg
- Support_data_set/MS COCO/Alpha-SGANet-COCO/000000031093.jpg
- Support_data_set/MS COCO/Alpha-SGANet-COCO/000000031118.jpg
- Support_data_set/MS COCO/Alpha-SGANet-COCO/000000031217.jpg
- Support_data_set/MS COCO/Alpha-SGAsNet-COCO/
- Support_data_set/MS COCO/Alpha-SGAsNet-COCO/000000000139.jpg
- Support_data_set/MS COCO/Alpha-SGAsNet-COCO/000000000285.jpg
- Support_data_set/MS COCO/Alpha-SGAsNet-COCO/000000000632.jpg
- Support_data_set/MS COCO/Alpha-SGAsNet-COCO/000000000724.jpg
- Support_data_set/MS COCO/Alpha-SGAsNet-COCO/000000000776.jpg
- Support_data_set/MS COCO/Alpha-SGAsNet-COCO/000000000785.jpg
- Support_data_set/MS COCO/Alpha-SGAsNet-COCO/000000000802.jpg
- Support_data_set/MS COCO/Alpha-SGAsNet-COCO/000000000872.jpg
- Support_data_set/MS COCO/Alpha-SGAsNet-COCO/000000000885.jpg
- Support_data_set/MS COCO/Alpha-SGAsNet-COCO/000000001000.jpg
- Support_data_set/MS COCO/Alpha-SGAsNet-COCO/000000001268.jpg
- Support_data_set/MS COCO/Alpha-SGAsNet-COCO/000000001296.jpg
- Support_data_set/MS COCO/Alpha-SGAsNet-COCO/000000001353.jpg
- Support_data_set/MS COCO/Alpha-SGAsNet-COCO/000000001425.jpg
- Support_data_set/MS COCO/Alpha-SGAsNet-COCO/000000001490.jpg
- Support_data_set/MS COCO/Alpha-SGAsNet-COCO/000000001503.jpg
- Support_data_set/MS COCO/Alpha-SGAsNet-COCO/000000001532.jpg
- Support_data_set/MS COCO/Alpha-SGAsNet-COCO/000000001584.jpg
- Support_data_set/MS COCO/Alpha-SGAsNet-COCO/000000001675.jpg
- Support_data_set/MS COCO/Alpha-SGAsNet-COCO/000000001761.jpg
- Support_data_set/MS COCO/Alpha-SGAsNet-COCO/000000001818.jpg
- Support_data_set/MS COCO/Alpha-SGAsNet-COCO/000000001993.jpg
- Support_data_set/MS COCO/Alpha-SGAsNet-COCO/000000002006.jpg
- Support_data_set/MS COCO/Alpha-SGAsNet-COCO/000000002149.jpg
- Support_data_set/MS COCO/Alpha-SGAsNet-COCO/000000002153.jpg
- Support_data_set/MS COCO/Alpha-SGAsNet-COCO/000000002157.jpg
- Support_data_set/MS COCO/Alpha-SGAsNet-COCO/000000002261.jpg
- Support_data_set/MS COCO/Alpha-SGAsNet-COCO/000000002299.jpg
- Support_data_set/MS COCO/Alpha-SGAsNet-COCO/000000002431.jpg
- Support_data_set/MS COCO/Alpha-SGAsNet-COCO/000000002473.jpg
- Support_data_set/MS COCO/Alpha-SGAsNet-COCO/000000002532.jpg
- Support_data_set/MS COCO/Alpha-SGAsNet-COCO/000000002587.jpg
- Support_data_set/MS COCO/Alpha-SGAsNet-COCO/000000002592.jpg
- Support_data_set/MS COCO/Alpha-SGAsNet-COCO/000000002685.jpg
- Support_data_set/MS COCO/Alpha-SGAsNet-COCO/000000002923.jpg
- Support_data_set/MS COCO/Alpha-SGAsNet-COCO/000000003156.jpg
- Support_data_set/MS COCO/Alpha-SGAsNet-COCO/000000003255.jpg
- Support_data_set/MS COCO/Alpha-SGAsNet-COCO/000000003501.jpg
- Support_data_set/MS COCO/Alpha-SGAsNet-COCO/000000003553.jpg
- Support_data_set/MS COCO/Alpha-SGAsNet-COCO/000000003661.jpg
- Support_data_set/MS COCO/Alpha-SGAsNet-COCO/000000003845.jpg
- Support_data_set/MS COCO/Alpha-SGAsNet-COCO/000000003934.jpg
- Support_data_set/MS COCO/Alpha-SGAsNet-COCO/000000004134.jpg
- Support_data_set/MS COCO/Alpha-SGAsNet-COCO/000000004395.jpg
- Support_data_set/MS COCO/Alpha-SGAsNet-COCO/000000004495.jpg
- Support_data_set/MS COCO/Alpha-SGAsNet-COCO/000000004765.jpg
- Support_data_set/MS COCO/Alpha-SGAsNet-COCO/000000004795.jpg
- Support_data_set/MS COCO/Alpha-SGAsNet-COCO/000000005001.jpg
- Support_data_set/MS COCO/Alpha-SGAsNet-COCO/000000005037.jpg
- Support_data_set/MS COCO/Alpha-SGAsNet-COCO/000000005060.jpg
- Support_data_set/MS COCO/Alpha-SGAsNet-COCO/000000005193.jpg
- Support_data_set/MS COCO/Alpha-SGAsNet-COCO/000000005477.jpg
- Support_data_set/MS COCO/Alpha-SGAsNet-COCO/000000005503.jpg
- Support_data_set/MS COCO/Alpha-SGAsNet-COCO/000000005529.jpg
- Support_data_set/MS COCO/Alpha-SGAsNet-COCO/000000005586.jpg
- Support_data_set/MS COCO/Alpha-SGAsNet-COCO/000000005600.jpg
- Support_data_set/MS COCO/Alpha-SGAsNet-COCO/000000005992.jpg
- Support_data_set/MS COCO/Alpha-SGAsNet-COCO/000000006012.jpg
- Support_data_set/MS COCO/Alpha-SGAsNet-COCO/000000006040.jpg
- Support_data_set/MS COCO/Alpha-SGAsNet-COCO/000000006213.jpg
- Support_data_set/MS COCO/Alpha-SGAsNet-COCO/000000006460.jpg
- Support_data_set/MS COCO/Alpha-SGAsNet-COCO/000000006471.jpg
- Support_data_set/MS COCO/Alpha-SGAsNet-COCO/000000006614.jpg
- Support_data_set/MS COCO/Alpha-SGAsNet-COCO/000000006723.jpg
- Support_data_set/MS COCO/Alpha-SGAsNet-COCO/000000006763.jpg
- Support_data_set/MS COCO/Alpha-SGAsNet-COCO/000000006771.jpg
- Support_data_set/MS COCO/Alpha-SGAsNet-COCO/000000006818.jpg
- Support_data_set/MS COCO/Alpha-SGAsNet-COCO/000000006894.jpg
- Support_data_set/MS COCO/Alpha-SGAsNet-COCO/000000006954.jpg
- Support_data_set/MS COCO/Alpha-SGAsNet-COCO/000000007088.jpg
- Support_data_set/MS COCO/Alpha-SGAsNet-COCO/000000007108.jpg
- Support_data_set/MS COCO/Alpha-SGAsNet-COCO/000000007278.jpg
- Support_data_set/MS COCO/Alpha-SGAsNet-COCO/000000008690.jpg
- Support_data_set/MS COCO/Alpha-SGAsNet-COCO/000000008762.jpg
- Support_data_set/MS COCO/Alpha-SGAsNet-COCO/000000008844.jpg
- Support_data_set/MS COCO/Alpha-SGAsNet-COCO/000000008899.jpg
- Support_data_set/MS COCO/Alpha-SGAsNet-COCO/000000009378.jpg
- Support_data_set/MS COCO/Alpha-SGAsNet-COCO/000000009400.jpg
- Support_data_set/MS COCO/Alpha-SGAsNet-COCO/000000009448.jpg
- Support_data_set/MS COCO/Alpha-SGAsNet-COCO/000000009483.jpg
- Support_data_set/MS COCO/Alpha-SGAsNet-COCO/000000013291.jpg
- Support_data_set/MS COCO/Alpha-SGAsNet-COCO/000000013348.jpg
- Support_data_set/MS COCO/Alpha-SGAsNet-COCO/000000013546.jpg
- Support_data_set/MS COCO/Alpha-SGAsNet-COCO/000000013597.jpg
- Support_data_set/MS COCO/Alpha-SGAsNet-COCO/000000013659.jpg
- Support_data_set/MS COCO/Alpha-SGAsNet-COCO/000000013729.jpg
- Support_data_set/MS COCO/Alpha-SGAsNet-COCO/000000013774.jpg
- Support_data_set/MS COCO/Alpha-SGAsNet-COCO/000000013923.jpg
- Support_data_set/MS COCO/Alpha-SGAsNet-COCO/000000014007.jpg
- Support_data_set/MS COCO/Alpha-SGAsNet-COCO/000000014038.jpg
- Support_data_set/MS COCO/Alpha-SGAsNet-COCO/000000014226.jpg
- Support_data_set/MS COCO/Alpha-SGAsNet-COCO/000000014380.jpg
- Support_data_set/MS COCO/Alpha-SGAsNet-COCO/000000014439.jpg
- Support_data_set/MS COCO/Alpha-SGAsNet-COCO/000000014473.jpg
- Support_data_set/MS COCO/Alpha-SGAsNet-COCO/000000014831.jpg
- Support_data_set/MS COCO/Alpha-SGAsNet-COCO/000000014888.jpg
- Support_data_set/MS COCO/Alpha-SGAsNet-COCO/000000029393.jpg
- Support_data_set/MS COCO/Alpha-SGAsNet-COCO/000000029397.jpg
- Support_data_set/MS COCO/Alpha-SGAsNet-COCO/000000029596.jpg
- Support_data_set/MS COCO/Alpha-SGAsNet-COCO/000000029640.jpg
- Support_data_set/MS COCO/Alpha-SGAsNet-COCO/000000029675.jpg
- Support_data_set/MS COCO/Alpha-SGAsNet-COCO/000000029984.jpg
- Support_data_set/MS COCO/Alpha-SGAsNet-COCO/000000030213.jpg
- Support_data_set/MS COCO/Alpha-SGAsNet-COCO/000000030494.jpg
- Support_data_set/MS COCO/Alpha-SGAsNet-COCO/000000030504.jpg
- Support_data_set/MS COCO/Alpha-SGAsNet-COCO/000000030675.jpg
- Support_data_set/MS COCO/Alpha-SGAsNet-COCO/000000030785.jpg
- Support_data_set/MS COCO/Alpha-SGAsNet-COCO/000000030828.jpg
- Support_data_set/MS COCO/Alpha-SGAsNet-COCO/000000031050.jpg
- Support_data_set/MS COCO/Alpha-SGAsNet-COCO/000000031093.jpg
- Support_data_set/MS COCO/Alpha-SGAsNet-COCO/000000031118.jpg
- Support_data_set/MS COCO/Alpha-SGAsNet-COCO/000000031217.jpg
- Support_data_set/MS COCO/YOLOv3-Tiny-COCO/
- Support_data_set/MS COCO/YOLOv3-Tiny-COCO/000000000139.jpg
- Support_data_set/MS COCO/YOLOv3-Tiny-COCO/000000000285.jpg
- Support_data_set/MS COCO/YOLOv3-Tiny-COCO/000000000632.jpg
- Support_data_set/MS COCO/YOLOv3-Tiny-COCO/000000000724.jpg
- Support_data_set/MS COCO/YOLOv3-Tiny-COCO/000000000776.jpg
- Support_data_set/MS COCO/YOLOv3-Tiny-COCO/000000000785.jpg
- Support_data_set/MS COCO/YOLOv3-Tiny-COCO/000000000802.jpg
- Support_data_set/MS COCO/YOLOv3-Tiny-COCO/000000000872.jpg
- Support_data_set/MS COCO/YOLOv3-Tiny-COCO/000000000885.jpg
- Support_data_set/MS COCO/YOLOv3-Tiny-COCO/000000001000.jpg
- Support_data_set/MS COCO/YOLOv3-Tiny-COCO/000000001268.jpg
- Support_data_set/MS COCO/YOLOv3-Tiny-COCO/000000001296.jpg
- Support_data_set/MS COCO/YOLOv3-Tiny-COCO/000000001353.jpg
- Support_data_set/MS COCO/YOLOv3-Tiny-COCO/000000001425.jpg
- Support_data_set/MS COCO/YOLOv3-Tiny-COCO/000000001490.jpg
- Support_data_set/MS COCO/YOLOv3-Tiny-COCO/000000001503.jpg
- Support_data_set/MS COCO/YOLOv3-Tiny-COCO/000000001532.jpg
- Support_data_set/MS COCO/YOLOv3-Tiny-COCO/000000001584.jpg
- Support_data_set/MS COCO/YOLOv3-Tiny-COCO/000000001675.jpg
- Support_data_set/MS COCO/YOLOv3-Tiny-COCO/000000001761.jpg
- Support_data_set/MS COCO/YOLOv3-Tiny-COCO/000000001818.jpg
- Support_data_set/MS COCO/YOLOv3-Tiny-COCO/000000001993.jpg
- Support_data_set/MS COCO/YOLOv3-Tiny-COCO/000000002006.jpg
- Support_data_set/MS COCO/YOLOv3-Tiny-COCO/000000002149.jpg
- Support_data_set/MS COCO/YOLOv3-Tiny-COCO/000000002153.jpg
- Support_data_set/MS COCO/YOLOv3-Tiny-COCO/000000002157.jpg
- Support_data_set/MS COCO/YOLOv3-Tiny-COCO/000000002261.jpg
- Support_data_set/MS COCO/YOLOv3-Tiny-COCO/000000002299.jpg
- Support_data_set/MS COCO/YOLOv3-Tiny-COCO/000000002431.jpg
- Support_data_set/MS COCO/YOLOv3-Tiny-COCO/000000002473.jpg
- Support_data_set/MS COCO/YOLOv3-Tiny-COCO/000000002532.jpg
- Support_data_set/MS COCO/YOLOv3-Tiny-COCO/000000002587.jpg
- Support_data_set/MS COCO/YOLOv3-Tiny-COCO/000000002592.jpg
- Support_data_set/MS COCO/YOLOv3-Tiny-COCO/000000002685.jpg
- Support_data_set/MS COCO/YOLOv3-Tiny-COCO/000000002923.jpg
- Support_data_set/MS COCO/YOLOv3-Tiny-COCO/000000003156.jpg
- Support_data_set/MS COCO/YOLOv3-Tiny-COCO/000000003255.jpg
- Support_data_set/MS COCO/YOLOv3-Tiny-COCO/000000003501.jpg
- Support_data_set/MS COCO/YOLOv3-Tiny-COCO/000000003553.jpg
- Support_data_set/MS COCO/YOLOv3-Tiny-COCO/000000003661.jpg
- Support_data_set/MS COCO/YOLOv3-Tiny-COCO/000000003845.jpg
- Support_data_set/MS COCO/YOLOv3-Tiny-COCO/000000003934.jpg
- Support_data_set/MS COCO/YOLOv3-Tiny-COCO/000000004134.jpg
- Support_data_set/MS COCO/YOLOv3-Tiny-COCO/000000004395.jpg
- Support_data_set/MS COCO/YOLOv3-Tiny-COCO/000000004495.jpg
- Support_data_set/MS COCO/YOLOv3-Tiny-COCO/000000004765.jpg
- Support_data_set/MS COCO/YOLOv3-Tiny-COCO/000000004795.jpg
- Support_data_set/MS COCO/YOLOv3-Tiny-COCO/000000005001.jpg
- Support_data_set/MS COCO/YOLOv3-Tiny-COCO/000000005037.jpg
- Support_data_set/MS COCO/YOLOv3-Tiny-COCO/000000005060.jpg
- Support_data_set/MS COCO/YOLOv3-Tiny-COCO/000000005193.jpg
- Support_data_set/MS COCO/YOLOv3-Tiny-COCO/000000005477.jpg
- Support_data_set/MS COCO/YOLOv3-Tiny-COCO/000000005503.jpg
- Support_data_set/MS COCO/YOLOv3-Tiny-COCO/000000005529.jpg
- Support_data_set/MS COCO/YOLOv3-Tiny-COCO/000000005586.jpg
- Support_data_set/MS COCO/YOLOv3-Tiny-COCO/000000005600.jpg
- Support_data_set/MS COCO/YOLOv3-Tiny-COCO/000000005992.jpg
- Support_data_set/MS COCO/YOLOv3-Tiny-COCO/000000006012.jpg
- Support_data_set/MS COCO/YOLOv3-Tiny-COCO/000000006040.jpg
- Support_data_set/MS COCO/YOLOv3-Tiny-COCO/000000006213.jpg
- Support_data_set/MS COCO/YOLOv3-Tiny-COCO/000000006460.jpg
- Support_data_set/MS COCO/YOLOv3-Tiny-COCO/000000006471.jpg
- Support_data_set/MS COCO/YOLOv3-Tiny-COCO/000000006614.jpg
- Support_data_set/MS COCO/YOLOv3-Tiny-COCO/000000006723.jpg
- Support_data_set/MS COCO/YOLOv3-Tiny-COCO/000000006763.jpg
- Support_data_set/MS COCO/YOLOv3-Tiny-COCO/000000006771.jpg
- Support_data_set/MS COCO/YOLOv3-Tiny-COCO/000000006818.jpg
- Support_data_set/MS COCO/YOLOv3-Tiny-COCO/000000006894.jpg
- Support_data_set/MS COCO/YOLOv3-Tiny-COCO/000000006954.jpg
- Support_data_set/MS COCO/YOLOv3-Tiny-COCO/000000007088.jpg
- Support_data_set/MS COCO/YOLOv3-Tiny-COCO/000000007108.jpg
[truncated: 639 more entries]
